# Supplementary material for: Gene–Lifestyle Interactions in Renal Dysfunction: Polygenic Risk Modulation via Plant-Based Diets, Coffee Intake, and Bioactive Compound Interactions
Source: Nutrients. 2025 Mar 6;17(5):916. doi: 10.3390/nu17050916 (PMC11901526; doi:10.3390/nu17050916)
Supplement: Supplementary file 1 [file nutrients-17-00916-s001.zip]

Archive with 1 entries (1 files):
- nutrients-3497690-supplementary.pdf
